# Supplementary material for: Morphometric parameters predict body fat proportions in common hamsters
Source: J Mammal. 2021 Nov 25;103(2):471–80. doi: 10.1093/jmammal/gyab137 (PMC8996034; doi:10.1093/jmammal/gyab137)
Supplement: gyab137_suppl_Supplementary_Data_SD2 [file gyab137_suppl_supplementary_data_sd2.xlsx]

## Sheet: Supplementary_Data_SD2
id;bodymass;head;tibia;foot;fat
1;247;52.7;43.4;29.7;18.38516349
2;304;53.7;49.1;29.9;17.30871912
3;287;51.5;46.9;31.2;21.11279839
4;375;54.8;48.1;32.3;27.20822415
5;427;52.9;47.6;31.7;34.34274648
6;231;49.1;44.5;30.9;12.89773008
7;438;55.7;50.9;29.9;27.59851721
8;367;51.7;46.8;29.4;31.77886234
9;169;43.6;36.7;31.8;16.78123953
10;167;43.9;36.8;29.7;17.79879822
11;155;43.2;35.9;31.5;17.85195636
12;66;33;25.9;23.3;2.683567361
13;55;29.5;22.7;20.6;1.26733853
14;175;44.4;37.3;28.6;17.98882314
15;62;33.4;23.5;23.3;1.508239717
16;76;33.7;27.1;23.6;3.460938276
17;76;35.7;26.7;24.4;2.778667236
18;169;44;36.8;31;16.1826102
19;524;57.9;55.3;34.3;19.35642186
20;70;34.8;28.4;24.8;2.498338701
21;55;30.5;25.7;21.3;1.231872088
22;60;34.4;26.9;23.5;1.691363576
23;277;50.1;45.2;31.3;16.43393947
24;507;55.2;54.2;35.1;15.28299365
25;440;54.7;53.4;34;11.30164159
26;283;53.1;51.6;34.8;3.023831928
27;295;50.8;45.4;31.2;18.80245127
28;372;53.6;50.9;32.9;15.17645596
29;136;40.7;35.8;28.4;12.38583484
30;73;33.7;27.1;24.2;2.185416967
31;209;50.6;45.3;31.4;11.23700273
32;322;53;45.7;30.2;25.80334888
33;280;52.5;46.7;31;17.20125534
34;237;52;50;33.3;0.936908361
35;100;39.6;31.5;26.4;6.94415407
36;119;39.4;32.2;27.6;9.599744233
37;59;33.4;26.6;22.7;1.642390483
38;75;34.7;27.9;24.8;4.049690258
39;469;57.6;54.5;33.8;15.83751484
40;559;57.1;55.6;35.7;20.45491116
41;67;35;28.3;22.7;2.683537289
42;112;39.5;31.5;27.1;7.361883772
43;123;38.7;32.2;27.7;8.01450645
44;89;38.9;29;25.4;4.754498047
45;117;38.1;32.2;28.5;12.56251771
46;101;41;33.6;27.5;6.035007668
47;63;31.8;26.1;22.7;1.904292443
48;66;34.3;27;22.7;2.427380948
49;62;33.9;26.1;23;2.493661297
50;414;54;52;34.9;14.93045963
51;278;51.1;46.1;31.1;20.07086784
52;310;52;47.5;30.5;19.31108172
53;269;50.6;44.1;30.5;25.06410762
54;64;33.7;26.8;22.4;1.834001708
55;80;36.9;30.2;24.6;2.460294273
56;64;34.1;27.6;23.8;1.902533881
57;332;52.7;50.7;31.9;12.26271461
58;124;38;33.6;27.6;7.668036591
59;105;39.4;32.2;26.8;5.976205083
60;98;39.9;30;25.7;5.372509129
61;288;52.3;47;31.2;17.15783828
62;87;36.4;30;25.8;3.785565921
63;87;39.2;28.3;25.2;4.312028657
64;71;34.5;28.5;24.2;2.038970031
65;64;35.9;28.3;23.2;1.04804725
66;61;33.9;27.9;22.5;1.593816269
67;372;54.5;52.4;34.1;11.81710273
68;257;51.9;45.7;30.8;13.6586182
69;244;50.1;44.3;30.7;17.90151842
70;79;37.7;27.3;25.1;3.276947937
71;116;40;32.3;26.8;8.895731868
72;72;34.5;28.5;24.2;2.352186121
73;271;52.7;44.6;30.5;20.86938111
74;450;55.1;54.1;33.5;13.85275669
