# Supplementary material for: Morphometric parameters predict body fat proportions in common hamsters
Source: J Mammal. 2021 Nov 25;103(2):471–80. doi: 10.1093/jmammal/gyab137 (PMC8996034; doi:10.1093/jmammal/gyab137)
Supplement: gyab137_suppl_Supplementary_Data_SD3 [file gyab137_suppl_supplementary_data_sd3.zip]

Archive with 1 entries (1 files):
- Supplementary_Data_SD3.R
