# Supplementary material for: Morphometric parameters predict body fat proportions in common hamsters
Source: J Mammal. 2021 Nov 25;103(2):471–80. doi: 10.1093/jmammal/gyab137 (PMC8996034; doi:10.1093/jmammal/gyab137)
Supplement: gyab137_suppl_Supplementary_Data_SD3 [file gyab137_suppl_supplementary_data_sd3.zip › Supplementary_Data_SD3.R]

#### Instructions for predicting body fat proportions using R ####


### Download (free) and install R for your country and operating system from https://www.R-project.org/


### download and save the provided file with the measured values (SD2) 


### read the provided file with the measured values (SD2)

measure=read.table("C:\\path\\Supplementary_Data_SD2.csv",header=T,sep=";")

# 'path' -> enter the path to the file, e.g.:"C:\\Users\\hamster\\predict fat\\Supplementary_Data_SD2.csv"
# header=T stands for header is true, which means that each column in the file has a heading in the first row (there are no data in the first row; see file SD2)
# sep=";" indicates that the list separator specified in the general system control of your PC is a semicolon; if the list separator in your system is a comma, use sep="," instead
# note that this command might be modified when using other operating systems (e.g. Mac)


### run the model

m=lm(fat~(bodymass+head+tibia+foot)^2-1,data=measure)

# The expression "^2" means "and all two-way interactions".
# The expression "-1" in the model formula forces the regression through the origin.


### read your file with the morphometric parameters you measured in your individuals
                  
field=read.table("C:\\path\\nameofyourfile.csv",header=T,sep=";")

# see above for details on the commands 
# note that your excel-file ('nameofyourfile') needs to be saved as CSV (comma-separated) file; alternatively, you can install the R package 'xlsx' to directly work with Excel files (note that you then need to change the command: instead of 'nameofyourfile.csv' use 'nameofyourfile.xlsx'
# see file SD2 for how to prepare your excel-file 


### predict fat values for your individuals using the following commands


## define the columns containing the morphometric parameters in your file

newfat=field[,2:5]                                            

# note: in this case the columns 2-5 in your file must contain the morphometric parameters (see also file SD2)


## define the names of the morphometric parameters in your file

names(newfat)=c("bodymass","head","tibia","foot")                   

# note that the morphometric parameters in your file are labelled and arranged identically to the provided file (SD2)


## predict the body fat

cbind(predict(m,newdata=newfat))


#### you can now copy and paste the values into your file
